# Supplementary material for: Evaluation of Agronomic Characteristics, Disease Incidence, Yield Performance, and Aflatoxin Accumulation among Six Peanut Varieties (Arachis hypogea L.) Grown in Kenya
Source: Toxins (Basel). 2023 Jan 28;15(2):111. doi: 10.3390/toxins15020111 (PMC9962968; doi:10.3390/toxins15020111)
Supplement: Supplementary file 1 [file toxins-15-00111-s001.zip]

Archive with 1 entries (1 files):
- toxins-2116376-supplementary.pdf
